# Supplementary material for: In Vitro Antimelanoma Properties of Verbena officinalis Fractions
Source: Molecules. 2022 Sep 26;27(19):6329. doi: 10.3390/molecules27196329 (PMC9571856; doi:10.3390/molecules27196329)
Supplement: Supplementary file 1 [file molecules-27-06329-s001.zip]

Archive with 1 entries (1 files):
- molecules-1900139-supplementary.pdf
